# Supplementary material for: Impact of Formate Supplementation on Body Weight and Plasma Amino Acids
Source: Nutrients. 2020 Jul 22;12(8):2181. doi: 10.3390/nu12082181 (PMC7469024; doi:10.3390/nu12082181)
Supplement: Supplementary file 1 [file nutrients-12-02181-s001.zip]

Archive with 2 entries (2 files):
- Supplementary figure 1.pdf
- Supplementary figure 2.pdf
